# Supplementary material for: Comparative Proteomic Analysis of Wild and Cultivated Amaranth Species Seeds by 2-DE and ESI-MS/MS
Source: Plants (Basel). 2024 Sep 29;13(19):2728. doi: 10.3390/plants13192728 (PMC11478449; doi:10.3390/plants13192728)
Supplement: Supplementary file 1 [file plants-13-02728-s001.zip]

Archive with 3 entries (3 files):
- Supplementary Images_Spots numbers in gels.pdf
- Supplementary Table S1.pdf
- Supplementary Table S2.pdf
